# Supplementary material for: Four dimensional material movies: High speed phase-contrast tomography by backprojection along dynamically curved paths
Source: Sci Rep. 2017 Jul 26;7:6487. doi: 10.1038/s41598-017-06333-6 (PMC5529574; doi:10.1038/s41598-017-06333-6)
Supplement: Supplementary file 1 — Supplementary txt file [file 41598_2017_6333_MOESM1_ESM.txt]

% This document is part of the online material of the publication
% 'Four dimensional material movies: High speed phase-contrast tomography
% by backprojection along dynamically curved paths'. Plese see Fig. 2 in
% the main document for the context.


%% 1) create a phantom and the 'swirl-motion'

% use shepp-logan phantom as basis...
ph = phantom(512);
[py,px] = size(ph);
% ... and add a rectangle
ph(100:end-99,100:end-99) = ph(100:end-99,100:end-99) + 0.2;
figure(1); imagesc(ph);

% define projection angles
angles=floor(pi/2*py) / 2;
thetas = [1:angles]*180.0/angles;

% define motion
[X,Y]=meshgrid(1:px,1:py);
X=X-(px+1)/2;
Y=Y-(py+1)/2;
radial = sqrt(X.^2+Y.^2);
angular = atan2(-Y,X);
winkel=15;
motion_max = angular+(radial./max(radial(:))).^2*winkel;
motion_x_max = radial .* cos(motion_max);
motion_y_max =-radial .* sin(motion_max);
morphed = (interp2(X,Y,ph,motion_x_max,motion_y_max,'linear'));
figure(2); imagesc(morphed);    % show morphed phantom.


%% simulate measurement.
% During the measure process (projections along different angles) the object
% becomes more and more distorted up to the maximum value shown in
% figure(2).

motion_model_x = zeros(py,py,angles);
motion_model_y = zeros(py,py,angles);
figure(3);
for(i=1:angles)
	ratio = (i-1)/(angles-1);
	motion_model_x(:,:,i) = radial .* cos(angular+(radial./max(radial(:))).^2*winkel*ratio);
	motion_model_y(:,:,i) =-radial .* sin(angular+(radial./max(radial(:))).^2*winkel*ratio);
	morphed = (interp2(X,Y,ph,motion_model_x(:,:,i),motion_model_y(:,:,i),'linear'));
	morphed(isnan(morphed)) = 0;
	sino(:,i) = radon(morphed,thetas(i));
	
	imagesc(morphed); drawnow;
end
imagesc(sino);


%% direct FBP reconstruction:

reco_fbp = iradon(sino, thetas);
figure(4);	imagesc(reco_fbp);


%% rekonstruction with known motion

% for each backprojection, perform the missing deformation up to the maximum
% distortion shown in figure(2).

sino_dummy = zeros(size(sino,1),2); % needed, in order that matlab dies not ignore arbitrary angles in iradon function.
temp = zeros(py,py);
reco_new = zeros(py,py);
figure(5);
for(i=1:angles)
	% backprojection
	sino_dummy(:,2) = sino(:,i);
	temp = iradon(sino_dummy,[0 thetas(i)],'linear','Ram-Lak',1,py);

	% here, D(a,T) = D(0,T-a), so we can use the 'recorded' motion in inverse order.
  	temp = (interp2(X,Y,temp,motion_model_x(:,:,angles-i+1),motion_model_y(:,:,angles-i+1),'linear'));
  	temp(isnan(temp)) = 0;

  	reco_new = reco_new +temp;
  	imagesc(temp); drawnow;
end
reco_new = reco_new .* 2/angles;	% since sino_dummy has 2 entries (matlab does not accept random angles otherwise), we need to multiply by 2.
imagesc(reco_new);


%% compare original and reconstruction

cmp1 = morphed;
cmp1(:,end/2:end) = reco_new(:,end/2:end);
figure(6);	imagesc(cmp1); 

figure(7); plot([1:px],morphed(:,end/2),[1:px],reco_new(:,end/2));
